# Supplementary material for: Using Behavioral Risk Factor Data as a surveillance tool to monitor the prevalence of initiation, continuation and completion of Human Papilloma Virus vaccination in children
Source: Data Brief. 2016 Mar 9;7:1614–6. doi: 10.1016/j.dib.2016.03.005 (PMC4866533; doi:10.1016/j.dib.2016.03.005)
Supplement: Supplementary file 3 — Supplementary material [file mmc3.zip]

Archive with 1 entries (1 files):
- hpv_brfss10.csv
