# Supplementary material for: Using Behavioral Risk Factor Data as a surveillance tool to monitor the prevalence of initiation, continuation and completion of Human Papilloma Virus vaccination in children
Source: Data Brief. 2016 Mar 9;7:1614–6. doi: 10.1016/j.dib.2016.03.005 (PMC4866533; doi:10.1016/j.dib.2016.03.005)
Supplement: Supplementary file 3 — Supplementary material [file mmc3.zip › hpv_brfss10.csv]

health_insurance	c_gender	c_hpvshots	white	childage
0	0	0	0	9.5
1	0	0	1	17.25
0	1	0	1	9.833333
1	1	0	1	15.75
1	1	0	1	11.25
1	0	0	1	16.25
1	1	0	1	14.416667
1	1	0	1	17.833334
1	1	0	0	11.166667
1	0	0	1	15.583333
1	0	0	1	17.25
1	1	3	1	17.583334
1	0	0	1	9.5
1	0	0	1	13
1	1	0	0	9.5
0	0	0	0	17.583334
0	0	0	0	10.583333
1	1	1	1	14.25
1	1	0	1	12.666667
1	0	0	1	16.166666
1	0	0	0	11.833333
1	1	0	1	9.416667
1	1	0	1	14.083333
0	0	0	1	15.083333
1	0	0	0	9.666667
1	0	0	0	13.416667
1	1	3	1	14
1	1	0	1	13.583333
1	1	0	1	9.416667
1	1	0	1	10.666667
1	1	0	1	13.333333
1	0	0	1	16
1	1	0	1	15.333333
1	1	0	1	14.666667
1	1	2	0	15.5
1	1	3	1	15.166667
1	0	0	0	15.583333
1	1	2	0	13.5
1	1	0	1	12.916667
1	1	0	1	14.75
1	0	0	1	16.333334
1	0	0	1	10
1	1	0	0	10.333333
1	0	0	1	13
1	0	0	0	14.083333
1	0	0	1	12.916667
1	0	0	1	14.833333
1	1	2	0	15.333333
1	1	1	1	16.916666
1	0	0	1	17.25
1	0	0	1	15.666667
1	1	0	1	10.083333
1	1	0	1	9.416667
0	1	0	0	16.75
1	1	0	1	15.25
1	1	0	1	16.166666
1	1	3	1	15
1	1	0	1	13.75
1	1	0	0	14
1	0	0	1	11.916667
1	0	0	1	16.083334
1	0	2	1	14.583333
1	0	0	1	15.166667
1	0	0	1	11.75
1	1	0	1	16.416666
1	1	0	0	13.25
1	1	0	0	10.5
1	0	0	1	10.833333
1	0	0	1	16
1	0	0	1	13.166667
1	1	2	1	15.5
1	0	0	1	11
1	1	0	1	11.083333
1	1	0	1	11.25
1	1	0	1	9.416667
1	0	0	1	16
1	1	0	1	16.25
1	1	0	1	9.916667
1	0	0	1	15
1	0	0	1	14.083333
1	1	0	0	17.083334
1	0	0	1	9.333333
1	1	0	1	9
1	1	0	0	11.583333
1	1	0	0	15.416667
1	0	0	0	10.333333
1	1	0	0	17.25
1	1	0	1	9.583333
1	1	0	1	10.333333
1	1	0		12.083333
1	0	0	0	16
1	0	0	1	15.583333
1	0	0	0	9.083333
1	1	3	1	14
1	1	0	0	14.083333
1	1	0	1	9.916667
1	1	0	1	14.5
1	1	2	1	16.583334
1	0	0	1	14.166667
1	1	0	1	15.25
1	1	0	0	9.833333
1	1	0	1	13
1	0	0	1	14.166667
1	0	0	1	12.166667
1	0	0	1	9.75
1	0	0	1	17.75
1	0	0	1	17.666666
1	0	0	1	9.083333
1	0	0	1	11.75
1	1	0	1	10.083333
1	1	0	1	13.416667
1	0	0	1	10.5
1	1	0	0	15.583333
1	0	0	1	14.666667
1	0	0	1	12.25
1	1	0	1	10.916667
1	0	0	1	11.083333
1	1	0	1	17.333334
1	0	0	0	15.083333
1	0	0	1	11.5
1	1	2	0	16.75
1	1	3	1	15.25
1	1	0	1	14.5
1	1	2	0	12.666667
1	0	0	1	9.666667
1	1	0	0	12.333333
1	0	0	1	11.416667
1	1	0	1	13.083333
1	0	0	1	16.583334
1	1	0	1	14
1	1	0	1	12.25
1	0	0	1	15.666667
1	0	0	1	16.083334
1	1	1	0	16.166666
1	1	0	1	10.75
1	1	0	0	11.75
1	0	0	0	16.833334
0	0	0	0	15.416667
1	0	0	1	10.75
0	0	3	0	14.333333
1	1	1	1	17.916666
1	1	0	0	12.166667
1	0	0	1	10.833333
1	1	0	1	11.5
1	0	0	1	14.583333
1	1	0	1	13.666667
1	0	0	0	14.083333
1	0	0	1	13.333333
1	0	0	1	15
1	1	0	1	17.083334
1	1	0	1	10.666667
1	1	2	1	14.583333
1	0	0	0	15.666667
1	1	0	1	10.916667
1	0	0	0	12.25
1	1	0	1	13.5
1	0	0	1	11.083333
0	1	0	1	11.583333
1	0	0	1	10.416667
1	1	1	1	14.916667
1	0	0	1	13.333333
1	1	0	0	9.166667
1	1	0	0	12.833333
1	0	0	0	16.833334
1	0	0	0	15.416667
1	1	0	1	14
1	1	1	0	16.833334
1	0	0	1	15.416667
1	0	0	1	13.5
1	1	0	0	11
1	0	0	1	9.833333
1	1	0	0	17.916666
0	0	0	0	12
1	0	0	0	16.083334
1	0	0	1	16.333334
1	1	2	0	17.416666
1	0	0	1	15.5
1	0	0	0	13.75
1	0	0	1	12.666667
1	1	0	0	10.916667
1	1	0	1	9.416667
0	1	0	0	12.583333
1	0	0	1	14.416667
1	1	3	1	16.916666
1	1	3	1	14.916667
0	0	0	1	10.75
1	0	0	1	11
1	0	0	1	17.583334
1	0	1	1	14.083333
1	0	0	0	12.833333
1	0	0	1	15.416667
1	1	0	1	12.583333
1	1	0	0	14
1	0	0	1	17.166666
1	1	3	1	16
1	0	0	1	10.333333
1	0	2	1	16.083334
1	0	0	1	12.916667
1	1	0	1	16.333334
1	0	0	1	16.75
1	0	0	1	12.083333
1	1	0	0	16.833334
1	1	3	1	17.833334
1	0	0	1	17.666666
1	1	0	1	10.416667
1	1	0	1	9.25
1	1	3	1	17.916666
1	0	0	1	15.833333
1	0	0	1	17.666666
1	0	0	1	16.25
1	0	0	0	14.666667
1	0	0	1	9.833333
1	0	0	1	15.416667
1	0	0	1	14.25
1	0	0	1	11.25
1	1	0	0	9.75
1	1	0	1	11.5
1	0	1	1	15.583333
1	0	0	1	16.75
1	0	0	1	9.5
1	0	0	1	13.416667
1	1	0	1	13.833333
1	0	0	1	11.5
1	0	0	1	15.583333
1	0	0	1	13.75
1	1	3	1	16.583334
1	1	2	1	17.666666
1	0	0	1	12.333333
1	0	0	1	10.25
1	0	0	1	13.25
1	1	0	0	13.083333
1	1	0	0	9.333333
1	0	0	1	9.75
1	0	0	0	16.583334
1	1	0	1	13.666667
1	0	0	1	17.666666
1	0	0	1	16.5
1	1	3	1	15.916667
1	0	0	1	10.083333
1	1	0	0	17.916666
1	1	0	1	16.5
0	1	0	1	11.416667
1	0	0	1	16.75
1	0	0	1	15.666667
1	0	0	0	15.666667
1	1	0	1	9
0	1	0		10.25
1	0	0	0	12
1	1	2	1	15.416667
0	0	0	0	14.25
1	0	0	0	16.166666
1	1	0	1	16.916666
1	1	0	1	14.416667
1	1	2	0	16
1	0	0	0	13.166667
1	0	0	1	16.416666
1	0	0	1	11.916667
1	1	0	1	9.333333
1	1	0	1	17.583334
1	1	0	1	14.916667
1	1	3	1	9.916667
0	1	0	1	16.166666
1		2	1	16.666666
1	0	0	1	14.666667
1	1	0	1	10.75
1	1	0	1	15
1	0	0	0	11.5
1	1	0	1	11.5
1	0	0	1	15.75
1	1	0	1	10.666667
1	1	0	1	16.333334
1	1	0	0	11
1	0	0	1	9.333333
1	1	0	1	16.416666
1	1	3	1	15.083333
1	1	3	1	15.166667
1	0	0	0	12.083333
1	1	0	1	15.75
1	1	0	1	10.333333
1	1	2	1	16.833334
1	1	0	0	13.083333
1	1	0	1	9.25
1	1	3	1	17.5
1	0	0	1	13.666667
1	1	0	1	13.833333
1	0	0	1	13
1	1	0	0	11.666667
1	1	0	0	15.5
1	1	2	0	17.25
1	1	3	1	14.916667
1	0	0	1	16
1	0	0	1	10.916667
1	1	0	0	15.583333
0	1	0	0	10
1	1	0	1	13.5
1	0	0	1	15.416667
1	1	3	1	17.333334
1	1	0	1	13.25
1	0	0	0	16.333334
1	1	0	1	9.083333
1	1	0	0	12.75
1	0	0	1	9.916667
1	1	0	1	11.833333
1	1	0	1	16
1	0	0	1	11.083333
1	0	1	0	11.416667
1	0	0	0	12.583333
1	0	0	1	14.916667
1	0	0	1	17.75
1	0	0	1	14.5
1	0	0	0	13.916667
1	0	0	1	14
1	1	0	1	16.75
1	1	0	1	10.583333
1	0	0	1	17.166666
1	1	0	1	13.5
1	1	0	1	14.416667
1	1	0	1	9.916667
1	0	0	0	16.75
1	1	0	0	14.833333
1	0	0	0	17.333334
1	0	0	0	10.75
0	0	0	0	12
1	1	2	0	12.416667
1	1	3		16.333334
1	1	2	0	13.916667
1	1	0	1	14.25
1	0	0	0	9.833333
1	1	2	0	15.916667
1	1	0	0	12.416667
0	0	0	0	16.666666
1	1	0	0	14.916667
1	1	2	1	16.833334
1	1	0	0	13.083333
1	1	0	1	12.166667
1	0	0	1	16.083334
1	1	0	1	9.25
1	0	0	1	16.5
1	0	0	1	11
1	0	0	1	14.416667
1	0	0	0	15.416667
0	0	0	1	11.083333
1	1	0	0	9.916667
1	1	3	0	12.833333
1	0	0	1	10.75
1	1	0	1	10
1	1	0	0	17.416666
1	1	0	0	15.166667
1	0	0	1	14.916667
1	0	0	0	9.083333
1	1	0	1	12.166667
1	1	3	1	16.833334
0	0	0	1	11.833333
1	0	0	1	10.666667
1	1	0	1	10.583333
1	1	0	1	12.416667
1	1	0	0	16.75
1	0	0	1	9.75
1	1	3	0	14
1	0	0	0	10.833333
1	1	1	1	17.75
1	1	0	1	12.666667
1	0	0	1	12.916667
1	1	2	1	16.5
1	0	0	1	12.583333
1	0	0	1	17.083334
0	1	0	0	16
1	0	0	1	14.416667
1	1	3	1	16.416666
1	1	0	1	14.666667
1	1	0	1	14.25
1	0	0	1	10
1	1	2	1	13.333333
1	1	0	1	9.833333
1	1	0	1	13.833333
1	1	0	1	13.416667
1	0	0	1	14.75
1	1	1	1	14.333333
1	0	0	1	12.25
1	1	0	1	12
1	0	1	0	16.083334
1	0	0	0	17.25
1	0	0	1	16.833334
1	1	0	0	14.5
1	1	3	1	15.166667
1	0	0	0	16.666666
1	0	0	1	17.333334
1	0	0	1	16.166666
1	1	0	1	11.916667
1	1	0	1	14
1	0	0	1	13.583333
1	0	0	1	11.166667
1	1	3	1	16.583334
1	0	0	1	17.416666
1	1	3	1	14.166667
1	1	0	1	14.166667
1	0	0	1	16.416666
1	1	0	1	12.916667
1	1	0	1	9.5
1	0	0	1	13.833333
1	1	3	1	14.416667
0	0	0	1	9.416667
0	1	0	1	12.166667
1	1	0	1	9.583333
1	0	0	1	17.75
1	1	0	1	17.333334
1	1	0	1	13
1	0	0	1	17.083334
1	0	0	1	16.916666
1	1	3	1	13.916667
1	1	0	1	14.416667
1	0	0	1	14.416667
1	0	0	1	11.25
1	1	0	1	14.083333
1	0	0	1	14.333333
1	0	0	1	13.333333
1	0	0	1	17.583334
1	0	0	1	16.333334
1	1	0	1	12.916667
1	1	3	0	15.666667
1	0	0	1	13.833333
1	1	2	1	17.5
1	1	0	1	9.583333
1	0	0	1	15.666667
1	0	0	1	9.083333
1	0	0	1	17.583334
1	1	0	0	14.333333
1	1	2	1	16.5
1	0	0	1	16.583334
1	1	0	1	9.166667
1	1	0	1	14.5
1	1	0	0	11.333333
1	1	0	1	9.833333
1	1	3	1	17.916666
1	1	0	1	9.166667
1	0	0	1	10.583333
1	1	3	1	15.083333
1	1	0	1	13.416667
1	1	0	1	15.166667
1	1	3	1	16.25
1	0	0	0	11.833333
1	1	0	1	17.083334
1	0	0	1	9.583333
1	1	0	1	13.416667
1	1	0	1	11.333333
1	1	2	1	14.916667
1	1	3	1	15.666667
0	1	0	1	11
1	1	0	1	13.416667
1	0	0	1	14.5
1	0	0	1	10.416667
1	1	0	0	14.166667
1	0	0	1	16.833334
1	0	0	0	10.25
1	0	0	1	10
1	1	2	1	15.916667
1	0	0	1	17.083334
1	0	0	0	15.833333
1	1	0	1	9.083333
0	1	0	0	16.666666
1	0	0	0	13.083333
1	1	0	1	15.583333
1	1	0	0	14.583333
1	0	1	0	10.583333
1	0	0	1	12.666667
0	0	0	1	10.333333
1	1	3	0	16.583334
1	0	0	1	14.833333
1	0	0	1	11.833333
1	1	0	1	15.583333
1	1	3	0	15.5
0	1	3	1	14.916667
1	0	0	1	11.833333
1	1	0	1	12.833333
1	0	0	1	17.75
1	1	0	1	11
1	0	0	1	14.833333
1	0	0	1	17.583334
1	0	0	1	12.333333
1	0	0	1	12.166667
1	0	0	1	17.75
1	1	3	1	16.833334
1	0	0	0	17.166666
1	0	0	1	16.25
1	0	0	1	9.25
1	1	0	1	9
1	0	0	0	17.583334
1	0	0	0	17.333334
0	0	0	0	9.916667
1	1	0	0	14.916667
1	1	0	0	11.166667
1	1	3	0	12.916667
1	1	0	1	9.916667
1	0	0	1	9.416667
1	0	0	0	16.666666
1	1	0	1	17.333334
1	0	0	1	14.916667
1	0	0	1	9.583333
1	1	0	1	17
1	1	0	1	12.333333
1	0	0	1	12.083333
1	0	0	1	13.25
1	1	0	1	16.25
1	0	0	1	9.083333
1	1	2	1	16.5
1	0	0	1	10.916667
1	0	0	1	9.5
1	0	0	0	14.75
1	0	0	1	10.916667
1	1	1	1	14.916667
1	0	0	1	13.416667
1	1	2	1	15.333333
1	0	0	1	12.916667
0	1	0	1	12
1	1	0	0	11.5
1	0	0	1	9.083333
1	0	0	1	16.25
1	1	0	1	17
1	0	0	1	13.166667
1	1	0	1	14.25
1	0	0	1	16.083334
0	0	0	1	14.25
1	0	0	0	12.333333
1	0	0	0	9.333333
0	1	0	0	10.583333
1	0	0	1	15.25
1	0	0	0	15.833333
0	1	0	1	13.75
1	0	0	0	12.833333
1	1	3	1	15.75
1	1	3	0	13.833333
1	0	0	1	16
1	0	0	1	15.75
0	1	0	1	13.416667
1	1	0	1	15.916667
1	1	3	1	14.416667
1	0	0	1	10.916667
1	0	0	1	13.333333
1	0	0	1	17.166666
1	0	0	1	12.416667
1	0	0	0	13.166667
1	0	0	1	10
1	1	3	1	15.333333
1	0	0	1	11.416667
1	1	0	1	13.083333
1	0	0	1	16.833334
1	0	0	0	12.666667
1	0	0	0	9.166667
1	1	2	0	12.916667
0	1	0	1	15.5
1	1	1	0	17.916666
1	0	0	0	16.083334
1	1	3	0	16.416666
1	0	0	0	15.166667
1	0	0	0	14.083333
1	0	0	0	11.666667
1	1	1	0	10.75
1	1	0	1	11.333333
1	1	1	0	17
1	1	0	0	9.833333
0	1	0	0	10.833333
0	1	3	1	12.583333
1	0	0	1	13.666667
1	1	0	1	9.333333
1	0	0	1	10.083333
1	1	2	1	16.333334
1	1	3	0	17.416666
1	1	3	1	15.333333
1	0	0	0	11.333333
1	1	0	1	10.416667
1	0	0	0	15.083333
0	0	0	1	16.916666
1	0	0	0	13.833333
1	1	0	1	10.25
1	1	3	1	17.583334
1	1	0	0	13.333333
1	0	0	1	12.416667
1	1	2	0	16.916666
1	0	0	1	9.5
1	1	0	1	9.166667
1	1	0	0	9.666667
1	1	3	1	16.666666
1	0	0	1	12.333333
1	0	0	1	12
1	0	0	1	13
1	1	3	1	16.25
1	1	1	1	17.083334
1	1	0	1	10
1	1	1	1	16.666666
1	1	0	1	15.333333
1	1	2	1	14.666667
1	1	0	1	16.583334
1	1	1	1	14.583333
1	1	0	1	9.416667
1	1	0	0	10.583333
1	0	0	1	15.166667
1	1	0	0	9.5
1	0	0	0	14.166667
1	0	0	1	12.333333
1	1	3	1	16.583334
1	0	0	1	13
1	0	1	0	16.333334
1	0	1	1	17.75
1	1	0	1	9.583333
1	1	0	1	14.416667
1	0	0	1	16.833334
1	1	0	1	15.083333
1	1	0	1	15.083333
1	0	3	1	9.75
1	0	2	1	16.5
1	0	0	1	16.916666
1	0	0	1	14.916667
1	0	0	1	12.833333
1	1	0	1	11.25
1	1	3	1	17.583334
1	0	0	1	15.333333
1	1	0	0	14.333333
1	0	0	1	12.166667
1	1	2	1	16.083334
1	1	0	1	14.666667
1	0	0	0	13.166667
1	0	0	1	17.75
1	1	0	1	15.583333
1	1	0	1	10.333333
1	1	0	1	9.5
1	1	0	1	11.25
1	0	0	1	17.25
1	1	0	1	11.083333
1	0	0	1	14.333333
1	0	0	0	10.333333
1	0	0	1	9.583333
1	1	0	1	12
1	1	0	1	9.75
0	1	0	1	14.333333
1	0	0	1	12.333333
1	1	0	1	16.25
1	0	0	1	14.083333
1	1	0	1	11.25
1	0	0	1	17.833334
1	0	0	1	16.833334
1	0	0	1	13.916667
1	1	0	1	14.666667
1	1	2	1	12.916667
1	1	3	1	14.333333
1	0	0	1	14.75
1	0	0	1	13.333333
1	0	0	1	14.916667
1	1	1	1	12.333333
1	1	0	0	13.833333
1	0	0	1	9.583333
1	1	2	0	14.083333
1	1	0	1	11.166667
1	0	0	1	16.25
1	1	3	1	17
1	0	0	1	17.666666
1	1	0	1	12.166667
1	0	0	1	14.166667
0	0	0	1	17.583334
1	0	0	1	13.5
1	0	0	1	12.666667
1	1	0	0	15.75
1	1	0	1	9.833333
0	1	0	1	9.5
1	0	0	1	13.083333
1	1	0	0	12.416667
1	1	0	1	11.333333
1	0	0	1	14.75
1	0	0	1	16.833334
1	0	0	1	10.25
1	1	0	1	9.75
1	0	0	1	14.916667
1	1	0	0	17.416666
1	1	0	1	9.083333
1	1	3	1	15.583333
1	1	0	1	13.416667
1	0	0	1	15.25
1	1	0	1	12.25
1	1	3	1	14.5
1	1	0	1	14.916667
1	0	0	1	17
1	0	0	1	16.916666
1	0	0	1	14.083333
1	0	0	0	10.75
1	0	0	1	15.833333
1	0	0	0	9.916667
1	0	0	1	16
0	0	0	1	10.25
1	0	0	1	17.5
1	0	0	1	17.25
1	0	0	1	15
1	0	0	1	17
1	0	0	1	14.083333
1	0	0	1	12
1	1	0	1	15.583333
1	1	0	1	16.416666
1	0	0	1	16
1	1	0	1	13.666667
1	1	0	1	13.083333
1	1	0	1	15.083333
1	1	2	1	16.333334
1	0	0	0	14.666667
1	0	0	1	13.416667
1	1	0	1	13.166667
1	1	0	1	9.166667
1	0	0	1	17.583334
1	1	0	1	11.833333
1	0	0	1	13
1	0	0	1	16.666666
1	0	0	1	17.333334
1	0	0	1	15.083333
0	1	0	1	10.916667
1	0	0	1	14
1	0	0	1	10.583333
1	0	0	1	15.5
1	0	0	1	11.75
1	0	0	1	13.833333
1	0	0	1	14.25
1	1	0	1	10.416667
1	0	0	1	11.416667
1	1	1	0	9
1	1	2	1	13.166667
1	0	0	1	15.166667
1	0	0	1	12.583333
1	1	0	0	12.333333
1	0	0	1	10.25
0	1	1	1	12.166667
1	1	2	0	13.583333
1	0	0	1	13.583333
1	1	3	1	17.333334
1	1	3	1	16.916666
1	1	0	0	12.5
1	0	0	1	17.25
1	1	0	1	14.333333
1	1	0	1	9.25
1	1	0	1	16.25
1	1	0	1	14.583333
1	1	0	1	11.083333
1	1	0	1	12.25
1	1	0	1	14.833333
1	1	0	1	15.5
1	1	0	1	11.166667
0	0	0	1	9.833333
1	1	0	1	9.75
1	1	3	1	13.416667
1	1	0	1	13.583333
1	1	0	1	14.666667
1	1	0	1	14.416667
1	1	0	1	12.583333
1	0	0	1	10.833333
1	1	0	1	17.333334
1	1	0	1	17.5
1	1	0	1	15.75
1	1	0	1	10.166667
1	0	0	1	13.583333
1	0	0	1	17.833334
1	1	3	1	16.75
1	1	0	1	12
1	1	0	1	11.333333
1	1	0	1	17
1	0	0	1	12.083333
1	1	0	1	13.333333
1	1	0	1	14.833333
1	1	0	1	17.833334
1	1	0	1	12.083333
1	1	0	1	11.5
1	1	0	1	15.083333
1	1	0	1	13.666667
1	1	0	1	17.833334
0	1	0	1	10.75
1	1	2	1	16.666666
1	1	0	1	14.916667
1	1	0	0	12.583333
1	1	0	1	13.916667
0	1	1	1	13.083333
1	1	0	1	15.5
0	1	0	1	9.416667
1	0	0	1	16.916666
1	0	0	1	9
1	0	0	1	13.416667
1	0	0	1	9.166667
1	0	0	0	12.75
1	1	0	1	9.833333
1	1	0	1	14.583333
1	1	0	1	10.083333
1	1	0	1	12.666667
1	1	0	1	14.916667
1	1	0	1	16.666666
1	1	0	1	13.333333
1	1	0	1	9.5
1	1	0	1	16.333334
1	0	0	1	16
0	1	0	1	9.083333
1	1	0	1	16.166666
1	0	0	0	10.25
1	1	0	1	16.666666
1	1	0	1	17.5
1	1	0	1	14.583333
1	1	0	1	12
1	0	0	1	14.666667
0	1	0	1	12.083333
0	1	0	1	16
1	1	3	1	17.083334
0	1	0	1	16.333334
1	1	0	1	11.5
1	1	3	1	14.5
1	1	0	1	9.416667
1	1	0	1	9.75
0	1	0	1	10.916667
0	1	0	1	10.416667
1	1	3	1	17.583334
1	1	0	1	12.583333
1	1	0	1	13.75
1	1	3	1	17
1	1	3	1	13.666667
1	1	0	1	9.083333
1	1	0	1	14.5
1	1	0	1	16.333334
1	1	3	1	16.75
1	1	0	1	13.333333
1	1	0	1	9
0	1	0	1	17.5
1	1	0	1	10.666667
1	0	0	1	16
1	1	0	1	17.25
1	1	2	1	11.916667
1	1	0	1	9.083333
1	1	3	1	17.083334
1	1	0	1	11.916667
1	0	0	1	8.416667
1	0	0	1	14.083333
1	1	0	1	14.666667
1	1	3	1	16.833334
1	1	0	1	16.416666
1	1	0	1	9.5
1	1	0	0	15.666667
1	1	0	1	11.166667
0	1	0	1	10.75
1	1	0	1	10.083333
1	1	0	1	12.583333
1	1	3	0	17.166666
1	1	0	1	15.666667
0	1	0	1	10.916667
1	1	0	0	8.75
1	1	3	1	16.416666
0	1	0	1	17
1	1	0	1	11
0	1	0	1	17
1	1	0	1	10.833333
1	1	2	1	12.666667
1	1	0	1	15.333333
1	0	0	1	16.333334
0	1	0	1	13.583333
1	1	0	1	12.833333
0	1	0	1	13
1	1	0	1	14.166667
1	1	0	1	9.75
1	1	0		10.25
1	1	0	0	11.666667
1	1	0	0	10.416667
1	1	0	1	10.416667
1	0	0	1	17.916666
1	1	3	1	16.5
1	1	2	1	12.833333
0	1	0	1	9.25
1	1	0	1	8.416667
1	1	0	1	15.666667
1	1	0	1	12.416667
1	0	0	1	13.583333
0	1	3	1	16.5
1	1	2	1	15.833333
1	1	0	1	12.916667
1	1	0	1	9.083333
1	1	1	1	16.166666
1	1	2	1	17
1	1	3	1	14.083333
0	1	0	1	14.583333
1	1	3	1	12.75
0	1	0	1	13.916667
1	1	3	1	16.416666
1	0	0	1	12.416667
1	0	0	1	16.833334
1	1	0	1	12.583333
1	1	0	0	9.583333
1	1	0	1	8.75
1	1	0	1	9.416667
1	1	0	1	11.666667
0	1	0	0	12.333333
1	1	3	0	14.333333
0	1	3	1	17.666666
1	1	3	1	17.083334
1	1	0	1	16.083334
0	1	0	1	12.416667
1	1	3	1	17.666666
1	1	2	1	11.916667
1	1	0	1	11
1	1	0	1	9.666667
1	0	0	1	13.416667
0	1	0	1	9
1	1	0	1	17.75
0	1	1	1	13.5
1	1	0	1	12.75
0	1	2	1	16.833334
1	1	0	1	17.416666
1	1	3	1	16.166666
1	1	0	1	17.833334
1	1	0	1	14
1	0	0	1	15.75
1	1	0	1	16.916666
0	1	0	1	11.833333
1	0	0	1	9.666667
1	0	0	1	16.416666
1	1	2	1	14.5
1	1	0	1	15.833333
1	1	0	1	12.833333
0	1	0	1	17.666666
1	1	0	1	15.333333
1	1	3	1	17.916666
1	0	0	1	16.833334
1	1	0	1	9.5
1	1	0	1	16.916666
1	1	3	1	12
1	1	0	1	16
1	1	0	1	17.166666
1	1	3	1	14.083333
1	1	3	1	17.916666
0	1	0	0	15.25
0	1	3	1	15.916667
1	1	0	1	11
1	1	0	1	16.833334
1	1	2	1	17.833334
1	0	0	1	10.833333
0	0	0	1	16.166666
1	1	0	1	12
1	1	0	0	9.666667
1	1	3	1	12.083333
1	1	2	1	12.666667
0	1	0	1	10.583333
1	1	0	1	10.333333
1	1	0	1	10.25
1	1	0	1	12
1	1	0	1	9.75
1	1	3	1	17.416666
1	1	0	1	11.166667
0	1	0	0	11.083333
1	1	1	1	16.25
1	1	3	1	16.416666
1	1	2	1	13.666667
1	1	2	1	15.5
1	1	3	1	17.25
1	1	3	1	17
1	1	2	1	15.25
1	1	0	0	14.916667
0	1	0	0	13.083333
1	1	3	1	17.833334
1	1	0	1	17.666666
1	1	0	1	16.333334
1	1	0	1	16.25
0	1	0	1	13.083333
1	0	0	1	12.25
0	1	0	1	9
1	1	0	1	12.666667
0	1	3	1	16.416666
1	1	1	1	12.5
1	1	0	1	13.583333
1	1	0	1	12
0	1	0	1	17.916666
1	1	0	1	11.583333
1	0	0	1	9.916667
1	0	0	1	13.083333
1	1	0	1	17.583334
0	1	2	1	15.333333
0	1	0	0	10.833333
1	1	0	1	16
1	1	3	1	15.416667
1	1	0	1	10.25
1	1	0	1	14.583333
1	1	0	1	14.75
0	1	3	1	14.5
1	1	3	1	15.416667
1	1	0	0	9.25
0	1	0	1	8.5
1	1	2	0	12.333333
0	1	0	1	13.916667
1	1	3	1	15.416667
0	1	0	0	17
1	1	0	1	10
1	1	3	1	16.25
1	1	1	1	13.25
1	1	0	1	15.5
1	1	3	0	16.25
1	1	0	0	11.666667
1	1	0	1	15.75
1	1	2	1	13
1	1	0	1	11.583333
1	0	0	1	15.666667
	1	0	1	13.5
1	1	0	1	9.833333
1	1	0	1	9.666667
1	1	0	1	16.166666
0	1	0	1	11.166667
1	1	0	1	16.666666
1	1	3	1	15.166667
1	1	0	1	11.916667
0	1	3	1	12.916667
1	1	1	1	11.25
1	1	1	1	15.166667
1	1	3	1	15.583333
1	1	0	1	10.833333
1	1	0	1	13.416667
0	1	0	1	12.666667
1	1	0	1	10.833333
0	1	3	1	17.333334
1	1	0	1	12.916667
0	1	0	1	12.416667
1	1	3	1	14.083333
0	0	0	1	16.75
1	1	0	1	10.333333
1	1	0	1	16.083334
1	1	0	1	16.083334
1	1	3	1	15.333333
0	1	3	1	17
1	1	3	1	12.583333
0	1	0	1	17
1	1	0	1	14.583333
1	1	0	1	13.75
1	0	0	1	11.583333
1	1	0	1	8.25
1	1	2	0	16.5
1	1	0	1	8.75
1	1	0	1	11.166667
1	1	0	1	12.833333
1	1	0	1	10.25
1	1	0		8.333333
1	1	1	1	11.666667
1	1	0	1	11.75
0	1	0	1	13.416667
1	0	0	1	17.916666
0	0	0		15.416667
1	1	2	1	12.916667
1	1	0	1	17.916666
1	0	0	1	14.916667
1	1	0	1	12.416667
1	1	0	0	10.916667
1	1	3	1	13.416667
1	1	0	1	12.166667
1	1	2	1	10.166667
1	1	0	1	17.583334
1	1	0	1	17.583334
1	1	2	0	13.75
1	1	0	1	9.083333
0	1	0	1	17.583334
1	1	1	1	17.583334
1	1	0	1	15.083333
0	1	3	1	16.416666
0	1	0	1	12.333333
1	0	0	1	9.25
1	1	0	1	17.5
1	1	0	1	17.916666
0	1	0	1	11.166667
1	0	0	1	13.25
1	1	3	1	15.833333
1	1	0	1	16
1	1	0	1	17.916666
1	1	0	1	10.833333
1	1	0	0	9.75
1	1	0	1	11.25
1	1	0	1	10.25
1	1	0	1	17.083334
1	1	0	1	16.583334
0	1	3	0	12.5
1	1	0	1	17.25
1	1	1	1	16.333334
1	1	0	1	15.916667
1	1	0	0	12.666667
1	1	1	1	15.666667
1	1	3	1	17.5
1	1	0	1	10.166667
1	1	0	1	9.166667
1	1	0	1	11.583333
1	1	3	1	16.416666
1	1	2	1	12.25
1	1	0	1	16
1	1	1	1	17.333334
1	1	0	1	17
0	1	0	1	12.916667
1	1	3	1	15
1	1	0	1	12.416667
0	1	0	1	15.25
1	1	3	1	17
1	1	0	1	9.25
1	1	0	0	16.25
1	0	0	1	10.333333
1	1	3	1	15.916667
1	1	0	1	11.75
1	1	0	1	13.25
0	1	3	1	13.083333
1	1	0	1	14.25
1	1	0	1	15.166667
1	0	0	1	12.416667
1	1	0	1	15.5
1	1	0	1	10.416667
1	1	0	1	17.666666
1	1	0	1	14.833333
1	1	0	1	14
1	1	3	1	13.75
1	1	0	0	17.75
1	1	0	1	15.25
1	1	3	1	17.833334
0	0	0	1	16.75
0	0	0	1	16
1	1	2	1	17.25
1	1	0	1	14.333333
1	1	3	1	17.916666
1	1	0	1	9.166667
1	1	0	0	9.083333
1	1	1	1	15.666667
1	1	0	1	16.833334
1	1	0	1	16.166666
1	1	0	1	10.083333
0	1	2	1	13
1	1	0	1	9.583333
1	0	0	1	13.083333
1	1	0	1	16.75
1	1	0	1	16
1	1	1		17.75
1	1	0	1	17.5
1	1	0	1	17.916666
1	1	0	1	16.416666
0	1	0	1	13.583333
1	1	0	1	14.583333
1	1	0	1	17.5
0	1	0	1	11.25
1	1	0	1	10.166667
1	0	0	1	15.583333
1	1	0	1	10.916667
0	1	0	0	17.916666
1	1	0	1	10.166667
1	1	1	1	12.583333
1	1	0	1	14.5
1	1	0	1	16.333334
0	1	0	1	15.166667
0	1	0	1	11.75
1	1	0	1	13.166667
1	1	0	1	9.083333
1	1	2	1	10.083333
1	1	3	1	16.166666
1	1	0	1	15.916667
1	1	0	1	16.75
1	1	0	1	17.833334
0	1	1	1	12.416667
1	1	3	1	12.333333
0	1	0	1	16
1	1	0	1	14.666667
1	1	0	1	12.916667
1	1	0	1	13.166667
1	1	3	1	12.75
1	1	0	1	9.916667
1	1	0	1	9
1	1	0	1	8.75
1	0	0	1	17.166666
1	1	0	1	11.083333
1	1	0		11.25
1	1	3	1	16.75
1	1	3	1	12.25
1	1	0	0	9.416667
1	1	3	1	16.833334
1	1	2	1	14.666667
1	1	3	1	17.75
1	1	0	1	12.166667
1	1	0	1	14.583333
1	1	0	1	14.916667
1	1	0	1	12.916667
1	1	0	1	17.583334
1	1	1	1	12.083333
1	1	0	1	15.25
1	1	0	1	15.5
1	1	0	1	11.75
0	1	0	0	9.75
0	1	0	1	15.5
1	1	0	1	16.833334
1	1	0	1	15.416667
1	1	0	1	10.666667
1	0	0	1	17.333334
1	1	0	1	9.5
1	0	0	1	14.666667
0	0	0	1	14.916667
1	0	0	1	15.333333
1	1	0	1	11.833333
1	1	0	1	9.5
0	0	0	1	14.833333
1	1	3	1	12.75
1	1	0	0	16.083334
1	0	0	1	9.083333
1	0	0	1	9
1	1	0	1	14.333333
1	1	0	1	10.166667
1	0	0	1	9
1	1	0	0	16.833334
1	1	0	1	15.833333
1	0	0	1	10.083333
1	0	0	0	12.083333
1	0	0	1	16.5
1	1	3	0	17
1	0	0	1	11.333333
1	1	3	1	11.25
1	0	0	1	10.416667
0	0	0	1	9.166667
0	0	0	1	12.416667
0	0	0	1	12.916667
1	1	0	1	12.5
1	1	0	1	12.333333
1	0	0	1	15.166667
1	1	2	1	11.833333
1	1	0	1	11.5
1	1	0	0	10.166667
1	0	0	1	10.666667
1	0	1	0	17.916666
1	0	0	0	9.583333
1	0	0	1	9.666667
1	1	0	0	14.416667
1	1	0	1	14
1	1	0	1	17.083334
1	0	0	1	15
1	1	0	1	14.166667
1	0	0	1	12.166667
1	0	0	1	14.75
1	0	0	1	12
1	1	3	1	11.75
1	1	0	1	12.833333
1	0	0	1	11.083333
1	0	0	1	15.416667
1	0	0	1	13.166667
1	0	0	1	14.666667
1	0	0	1	17.75
0	1	0	1	12.166667
1	0	0	1	12.666667
1	0	0	1	10.083333
1	0	0	1	13
1	0	0	1	10.166667
1	1	3	1	17.833334
1	1	0	1	9.416667
1	0	0	1	15.583333
1	1	0	0	11.5
1	1	0	1	9.583333
1	0	0	1	13.083333
1	1	0	1	9.833333
1	0	0	1	10.166667
1	0	0	1	14.916667
1	1	2	1	14.5
1	1	0	1	10.416667
1	0	0	1	16.25
1	0	0	1	16.5
1	0	0	1	16.75
1	1	0	1	11
1	1	0	1	11.75
1	0	0	1	15
0	1	0	1	14.583333
1	1	3	1	15
1	1	0	1	13.583333
1	0	0	1	11.583333
1	0	0	1	16.416666
1	0	0	1	17.833334
1	1	2	1	17.083334
0	1	0	1	9.083333
1	0	0	0	13.916667
1	0	0	1	13.916667
0	1	2	1	14.166667
1	1	0	1	10.583333
1	0	0	1	13.583333
1	1	3	1	16.416666
1	1	0	0	9
1	0	0	1	9.083333
1	1	0	0	11.416667
1	0	0	1	10.833333
1	0	0	1	13.583333
1	1	1	0	13.583333
1	1	0	1	14
1	0	0	1	11.25
1	0	0	1	17
1	1	0	1	13.25
1	0	0	0	15.666667
0	0	0	1	11.5
1	1	0	1	10.583333
0	1	0	1	11.5
1	0	1	1	15.583333
0	0	0	0	12
1	0	0	1	14.5
1	1	3	1	13
1	1	0	1	10.166667
1	0	0	0	15.083333
1	1	3	1	14.416667
1	0	0	1	12.916667
1	1	0	0	9.333333
1	1	0	1	9.666667
1	0	0	1	14.916667
1	0	0	1	15.916667
1	0	0	1	13.916667
1	0	0	0	17
1	1	0	1	17.25
1	0	0	1	16.666666
1	1	0	1	10.583333
1	0	0	0	16.833334
1	1	0	1	9
1	0	0	1	17.25
1	1	2	0	12.416667
1	0	0	1	15.333333
0	0	0	1	14
1	1	3	1	17.583334
1	1	0	0	10.083333
1	1	3	1	17.083334
0	1	0	1	13.916667
1	1	3	1	15.916667
1	1	0	1	10.916667
1	0	0	1	11.416667
1	1	0	1	10.25
1	0	0	1	10.5
1	0	0	1	9.75
0	1	0	1	9.916667
1	1	0	1	9.916667
1	0	0	1	11.833333
1	1	3	1	13.583333
1	1	1	1	14.166667
1	0	0	1	13.833333
1	1	0	1	10.75
1	0	0	1	15.916667
1	1	0	1	11.583333
1	0	0	1	10.416667
1	1	0	1	17.583334
1	0	0	1	16.166666
1	1	3	1	15.75
0	0	0	1	10.666667
1	0	0	1	13.416667
0	1	0	1	14.916667
1	1	0	1	12
1	0	0	1	16.083334
1	0	0	1	16.75
1	1	0	1	17.916666
0	1	2	1	17.583334
1	1	0	1	11.583333
1	1	0	1	17.75
1	0	0	1	15.5
1	1	1	1	16.25
1	0	0	1	17.666666
1	1	3	1	17.333334
1	0	0	1	12.75
1	0	0	1	17.5
1	0	0	1	16.583334
1	0	0	1	10.333333
1	1	0	1	9.75
1	1	0	1	10.083333
0	0	0	1	13.583333
1	1	3	1	13.416667
1	1	0	1	12.666667
1	0	0	1	14.833333
1	0	0	1	17.5
1	1	0	1	17.75
0	0	0	1	13.583333
1	1	0	1	16.833334
1	1	0	1	9.333333
1	1	3	1	14.75
1	0	0	1	16.833334
1	1	3	0	17.083334
1	1	0	1	16.083334
1	0	0	1	9.666667
1	0	0	1	17
1	0	0	1	10.833333
1	0	0	1	16.916666
0	1	2	0	12.75
1	0	0	1	15.916667
1	0	0	1	10.166667
1	0	0	0	13.583333
1	0	0	1	13
1	1	0	1	10.083333
1	0	0	1	16.083334
1	0	0	1	15.083333
1	0	0	1	15.5
0	1	0	0	15.666667
1	1	2	1	16.583334
1	1	3	1	17.916666
1	0	0	1	14.583333
1	1	0	1	9.916667
1	0	3	0	14.833333
1	1	0	1	16.5
1	0	0	1	17.916666
1	0	0	1	10.166667
0	0	0	0	15.416667
1	0	0	1	15.416667
1	0	0	1	17.083334
1	0	0	1	9.666667
1	1	0	1	17.416666
1	0	0	1	12.5
1	0	0	1	13.166667
1	0	0	1	13.75
1	1	0	1	11.166667
1	1	0	1	11.166667
1	0	0	1	13.916667
1	1	0	1	17.25
1	1	0	1	11.916667
1	0	0	1	16.75
	1	0	1	12.916667
1	0	0	1	16.5
0	1	3	0	16
0	1	0	1	9.833333
0	1	1	1	14.333333
1	1	3	0	12.583333
1	1	3	1	13.75
1	1	2	1	16
1	1	0	1	12.583333
1	0	0	1	10.833333
0	0	0	1	16.833334
1	1	1	1	13.333333
1	0	0	1	12.333333
1	0	0	1	9.916667
1	0	0	1	17.25
1	1	2	1	15.833333
1	0	0	1	13.333333
1	0	0	1	10.833333
1	1	0	1	12.583333
1	1	0	1	17.333334
1	1	0	1	15.75
1	1	3	1	17.833334
1	1	0	1	17.416666
1	1	0	1	13.916667
1	0	0	1	16.583334
1	0	0	1	14.75
1	1	0	1	12.5
1	0	0	1	10.333333
1	1	3	1	16
1	0	0	1	9.333333
1	0	0	1	17.333334
1	0	0	1	12
1	1	0	1	9.083333
0	1	0	1	12.5
1	1	0	1	11.333333
1	0	0	1	13.166667
1	0	0	1	15.583333
1	0	0	1	17.333334
1	0	0	1	16
1	1	3	1	17.5
1	0	0	1	17.5
1	1	0	1	12
1	0	0	1	12.75
1	1	3	1	17.333334
1	0	0	1	11.916667
1	0	0	1	16.5
1	1	0	1	12.583333
1	1	0	1	11.083333
1	0	0		14.75
1	0	0	1	10.916667
1	1	0	1	12.5
1	0	0	1	15.166667
1	1	0	1	12
1	0	0	1	16.416666
0	0	0	1	10
1	0	0	1	13.666667
1	1	3	1	14.75
1	1	0	1	15
1	1	2	1	15.333333
1	0	0	1	17.25
1	0	0	0	17.416666
1	1	3	1	11.416667
1	0	1	1	17.083334
1	0	0	1	14.833333
1	0	1	1	13.916667
1	1	1	1	11.333333
1	1	0	1	13.166667
1	1	0	1	15.166667
1	1	0	1	9.583333
1	1	3	1	13.083333
1	0	0	1	12.416667
0	0	0	1	15.5
1	0	0	1	9.833333
1	0	0	1	10.583333
1	0	0	1	13.5
1	0	0	1	15.333333
1	0	0	1	9.833333
1	1	3	1	14.75
1	1	0	1	10.666667
1	1	3	1	15.75
1	0	0	1	14.833333
1	0	0	1	17.833334
1	0	0	1	13.583333
1	0	0		9.833333
0	0	1	1	16.583334
1	1	0	1	16.166666
1	1	0	1	13.666667
0	0	0	1	10
1	1	2	0	13.5
1	0	0	1	10.5
1	1	2	1	14.25
1	0	0	1	13.583333
1	1	0	1	9.75
1	0	0	1	14.416667
1	1	2	1	13.416667
1	0	0	0	15.75
1	0	0	0	15.75
1	0	0	1	9.5
1	0	0	1	15.833333
1	0	0	0	15.833333
1	1	0	1	14.25
1	1	0	1	11.5
1	0	0	1	14.5
1	1	3	1	16.666666
1	1	3	1	14.333333
1	0	0	1	15.666667
1	1	0	1	12.416667
1	0	0	1	10.083333
1	0	0	1	17.583334
1	1	0	1	10.583333
1	0	0	1	13.416667
1	1	3	1	15.25
1	0	0	1	17.75
1	1	0	1	9.833333
1	0	0	1	10.75
1	0	0	1	9.75
1	0	0	1	10.333333
1	0	0	1	10.916667
1	1	0	1	14.916667
1	0	0	0	10.5
1	0	0	1	10.25
0	1	0	1	14.833333
1	0	0	1	12.5
1	0	0	1	13.5
1	0	0	1	10.25
1	0	0	0	16.25
1	1	0	1	12.416667
1	0	0	1	15.583333
1	1	0	1	15.416667
0	0	0	1	15
1	0	0	1	13.5
1	0	0	1	17.416666
1	1	3	1	15
1	0	0	1	9.25
1	0	0	1	14.833333
1	0	0	1	12.666667
1	0	0	1	15.583333
1	0	0	1	10.583333
0	0	0	1	13.416667
1	1	3	1	17.166666
1	0	0	1	15.833333
1	0	0	1	13.25
1	1	0	1	13.25
1	1	0	1	12.916667
0	0	0	1	16.333334
1	1	0	1	9.5
1	0	0	1	12.75
1	1	0	1	10.333333
1	0	0	1	16.833334
1	0	0	1	17
1	1	0	1	16.583334
1	0	0	1	13.583333
1	1	0	0	10.333333
1	0	0	1	12
1	1	0	1	10.5
1	0	0	1	17.75
1	0	0	1	11.666667
1	0	0	1	13.583333
1	1	3	1	14.333333
0	1	0	1	10.75
1	0	0	0	12.333333
1	1	0	1	15.5
1	1	1	1	12.75
1	1	0	1	10.5
1	0	0	1	15.5
1	0	0	1	13.916667
1	0	0	1	16.166666
1	1	0	1	14.666667
1	0	0	1	11.75
1	0	0	1	14.083333
1	0	0	1	9.833333
1	0	0	1	10.75
1	0	0	1	14.666667
0	1	3	1	14.166667
1	1	0	1	15.166667
1	1	0	1	11.916667
1	0	0	1	9.333333
1	0	0	1	10.25
1	1	3	1	14.833333
1	0	0	1	14.25
1	1	0	1	11.833333
1	1	2	1	17.416666
1	0	0	1	15.083333
1	0	0	1	9.583333
1	0	0	1	10
1	0	0	1	10
1	0	0	1	17.916666
1	1	0	1	15.166667
1	1	0	0	12.25
1	0	0	1	12.166667
0	1	0	1	17.5
1	1	0	0	11.833333
1	1	0	1	16.833334
1	1	0	1	14.583333
1	0	0	0	16.75
1	1	3	1	16.083334
1	1	0	0	9.833333
1	0	0	1	10.333333
1	0	0	1	13.833333
1	1	0	1	15.333333
1	1	0		11.583333
1	1	3	1	16.333334
1	1	3	1	16.666666
1	0	0	0	12.916667
0	1	0	1	16.666666
0	0	0	1	15.75
1	0	1	1	17.666666
1	0	0	1	14.333333
1	1	3	1	16.833334
0	1	0	1	17.416666
1	0	0	1	9.5
1	1	0	1	11.333333
1	1	0	1	13.25
0	1	0	0	15.166667
1	1	3	1	17.083334
1	0	0	0	14.166667
1	1	1	1	13.25
1	0	0	1	14.25
1	0	0	0	10
1	0	0	1	13
1	1	0	1	12.25
1	0	0	1	13.833333
1	1	3	1	16.5
0	0	0	1	15.333333
0	1	0	1	12.666667
1	1	0	0	11.416667
1	1	0	1	9.416667
1	1	2	1	16.916666
1	1	0	1	10.083333
1	1	0	1	11.75
1	1	0	1	14
1	0	0	1	16.083334
0	0	0	1	16.25
1	0	0	1	11.25
1	1	3	1	15.333333
1	0	0	1	17.333334
0	0	0	1	17
1	0	0	1	13.333333
0	1	0	1	11.25
1	1	1	1	12.416667
1	0	0	1	12.416667
0	0	0	0	17.416666
1	1	0	1	11.916667
1	1	0	1	13
1	1	0	1	15.833333
0	0	0	1	10
1	0	0	1	15.083333
1	0	0	1	12.333333
1	1	1	1	13.916667
1	0	0	1	12.166667
0	1	0	0	12.916667
0	1	0	1	10.833333
1	1	3	1	15.833333
1	0	0	1	9.083333
1	0	0	1	16.5
1	1	2	1	12.583333
1	1	0	1	10.333333
1	1	0	1	10.166667
1	0	0	1	15
1	0	0	1	9.75
1	0	0	1	9.916667
1	1	3	1	17.666666
1	0	0	1	10.5
1	0	0	1	13.666667
1	0	0	0	16.916666
1	0	0	1	10.5
1	0	0	1	17.083334
1	1	0	1	10.166667
1	0	0	1	15.916667
1	0	0	1	10.833333
1	1	1	1	17.166666
1	0	0	1	12.583333
1	0	0	1	14.916667
1	1	0	1	10.916667
1	0	0	1	14.25
1	1	0	1	16.083334
1	0	0	1	9.166667
1	1	2	0	9.166667
1	1	1	1	14.083333
1	1	0	1	12.916667
1	0	0	1	17.083334
1	0	0	1	13.166667
1	0	0	1	17.666666
1	0	0	1	12.833333
1	0	0	1	17.916666
1	0	0	1	9.5
0	0	0	1	17.916666
1	0	0	1	16.75
1	0	0	1	13.75
1	0	0	1	11.083333
1	1	0	0	17.083334
1	0	0	1	9.5
1	1	0	1	13.583333
0	1	0	1	9.75
1	0	0	1	16.416666
1	1	0	1	10.916667
1	1	0	1	10.75
0	1	0	1	11.583333
1	1	0	1	12.75
1	1	3	1	16.416666
0	0	0	1	15.583333
0	1	0	1	12.833333
0	1	0	1	14.75
1	1	0	1	9.666667
1	0	0	1	11.333333
1	1	0	1	16.916666
1	1	0	1	13.166667
1	0	0	1	9.583333
0	1	3	1	17.166666
1	0	0	1	14.5
0	1	0	1	14.833333
1	1	2	1	16.916666
1	0	0	1	12
1	0	0	0	14.333333
1	0	0	1	13.666667
1	0	0	1	14.166667
1	1	0	1	15.083333
1	0	0	1	16.333334
1	0	0	1	16
1	1	0	1	12.166667
1	0	0	1	12.666667
1	1	3	1	14.833333
1	1	0	1	10.916667
1	0	0	1	9
1	0	0	1	17.916666
0	0	0	1	16.25
1	1	0		16
1	0	0	1	12
1	1	3	1	14.5
1	0	0	1	16.166666
1	1	0	1	16.083334
0	1	0	1	17.083334
0	1	0	1	12.5
1	0	0	1	15.583333
1	0	0	1	9.833333
1	0	0	1	15.166667
1	1	0	1	10.666667
0	0	0	1	16.5
0	1	0	1	11.833333
1	0	0	1	14.166667
1	1	0	1	11.333333
0	1	3	1	15.25
1	1	0	1	11.5
1	0	0	1	15.416667
1	0	0	1	15.916667
0	1	0	1	13.416667
0	0	1	0	16.416666
1	1	0	1	9.333333
1	1	0	1	9.333333
1	0	0	1	10.583333
0	0	0	1	14
1	0	0	0	9.833333
1	0	0	1	15.916667
1	1	0	1	12.166667
1	1	1	1	15.5
1	1	0	1	14
1	0	0	1	10.833333
1	1	0	1	16.416666
1	1	3	1	14.75
1	0	0	1	16.166666
1	1	3	1	17.333334
0	1	0	1	17.166666
1	0	0	1	13.25
1	0	0	1	13.5
1	0	0	1	14.083333
1	0	0	1	14.75
0	0	0		13.083333
1	1	3	0	16.833334
1	0	0	1	14.666667
1	0	0	1	13.666667
1	0	0	1	12.833333
1	1	2	1	16.166666
0	0	0	1	12.25
1	1	1	1	15.166667
1	1	1	1	14.75
1	1	3	1	15.166667
1	0	0	1	13.333333
1	0	0	1	11
1	1	0	1	10.75
1	0	0	1	17.333334
1	0	0	1	14.333333
1	0	0	1	9.666667
1	0	0	1	15.75
1	0	0	1	16.25
1	1	0	1	15.333333
1	1	0	1	17.333334
1	0	0	1	15.75
1	0	0	1	17
1	1	0	1	10.333333
1	0	0	1	17
1	1	0	1	11.75
1	0	0	1	15.666667
1	0	0	0	14.416667
1	0	0	1	9.666667
1	0	0	1	10.666667
1	0	0	1	15.416667
1	1	0	1	12.75
1	0	0	0	13.333333
1	1	0	1	16.666666
0	1	0	0	10.333333
1	0	0	1	15.083333
1	0	0	1	13.75
1	0	0	1	10.25
1	1	0	0	11
1	1	2	1	11.916667
1	1	0	1	11.916667
1	0	0	1	17.666666
1	0	0	1	15.75
1	0	0	1	16.583334
1	1	1	0	12.333333
1	1	0	1	14.25
1	0	0	1	9.916667
1	1	0	1	9.25
1	1	3	1	16.916666
1	1	0	1	13.25
1	0	0	0	13.5
0	1	0	1	11.083333
1	0	0	1	13.916667
0	1	0	1	14.416667
1	1	2	1	15
1	0	0	1	16.75
1	0	0	1	17.083334
1	1	0	1	10
1	1	0	1	12.083333
1	1	0	1	10.75
1	1	2	1	15.666667
1	0	0	0	16.25
1	1	0	1	10.916667
0	0	0	1	14.25
1	0	0	1	12.833333
1	1	3	1	16.833334
1	0	0	1	13.333333
1	0	0	1	12.25
1	1	3	0	15.833333
1	0	0	1	17.75
0	0	0	1	14.416667
1	1	0	1	14.166667
1	1	3	0	16.083334
1	1	2	1	13.416667
1	1	0	1	17.833334
1	0	0	1	10.666667
0	1	3	1	15.083333
1	0	0	0	17.583334
1	1	0	1	15.5
1	0	0	1	9.416667
1	0	0	1	12.75
1	1	3	1	15.083333
1	0	0	1	17.833334
1	1	0	1	15.25
1	0	0	1	10.166667
1	1	0	1	13.833333
0	1	0	1	10.5
1	0	0	1	16.416666
1	0	0	0	12
1	0	0	1	13.75
1	0	0	1	9.833333
1	0	0	1	13.833333
1	1	0	1	10.583333
1	1	0	1	16
1	0	0	0	13.416667
1	1	3	1	14.25
1	0	0	1	9.833333
1	1	0	1	16.583334
1	1	0	1	13.583333
1	1	0	1	11.166667
0	1	2	1	16.166666
1	0	0	1	14.916667
1	1	3	0	14.416667
1	0	0	1	15.583333
0	1	0	1	11.333333
1	1	0	1	17.416666
1	1	2	1	16.5
1	0	0	1	10.5
1	1	3	1	17.583334
1	0	0	1	12.75
1	0	0	1	15.416667
1	0	0	1	17.416666
1	0	0	1	14.583333
1	0	0	1	13
1	1	3	0	17.5
1	0	0	1	11.083333
1	1	0	1	12.5
0	0	0	1	17.5
1	1	0	1	10.333333
0	0	0	1	13.666667
1	0	0	1	16.083334
1	0	0	1	16.333334
1	0	0	1	11.666667
1	0	0	0	17.083334
1	1	1	1	16.916666
1	0	1	1	17.416666
1	0	0	1	9.416667
1	0	0	1	16.75
1	0	0	1	9.416667
1	0	0	1	13.666667
1	1	0	1	11.333333
1	0	0	1	10.75
1	1	0	1	9
1	1	0	1	14
1	0	0	1	15.166667
0	0	2	1	9.5
1	1	0	1	17
1	1	0	1	10.416667
0	1	0	0	16.75
1	1	3		13.5
1	0	0	1	16.916666
1	0	0	1	16.666666
1	0	0	1	14.833333
1	0	0	0	10.916667
1	1	2	1	16.75
1	1	2	0	17
1	1	0	1	14.833333
1	1	0	1	15.5
1	1	0	1	10.166667
1	1	0	1	10.583333
1	1	0	1	16.583334
1	1	0	1	14.25
1	0	0	1	13.833333
1	0	0	1	13.333333
1	0	0	0	14.083333
1	1	0	1	15.583333
1	0	0	1	17.833334
1	0	0	1	17.416666
1	1	3	1	17.916666
1	0	0	1	17.5
1	0	0	1	11.416667
1	0	0	1	17.166666
1	1	0	0	10.833333
1	0	0	1	14.5
1	0	0	1	15.333333
1	1	0	1	14.583333
1	0	0	1	17.25
1	0	0	0	9.416667
1	0	1	1	17.166666
1	1	0	1	16.25
1	1	3	1	16
0	0	0	0	14.5
1	1	3	0	17
1	0	0	1	16.25
1	0	0	1	17.166666
1	1	0	1	11.333333
1	1	0	0	10.583333
1	1	0	1	11.916667
1	1	0	1	9.166667
1	0	0	1	9.5
1	0	0	1	9.083333
1	0	0	1	11.333333
1	0	0	1	11.083333
1	1	0	1	10.916667
1	0	0	1	14.083333
1	1	3	1	15.25
1	1	0	0	15.416667
1	1	2	1	17.666666
1	1	0	1	13.333333
1	0	0	1	17.583334
1	1	3	1	13.666667
1	0	0	1	17.666666
1	1	3	0	13
1	1	0	1	16
1	1	3	1	17.583334
1	1	0	1	16
1	0	0	1	13.083333
1	0	0	1	13.916667
1	0	0	1	12.833333
1	0	0	1	11.5
1	0	0	1	16.083334
1	1	0	1	9
1	0	0	1	13.25
1	1	0	1	16.916666
1	0	0	1	9.5
0	0	0	1	17
1	0	0	1	17.166666
1	0	0	1	15.333333
1	1	0	1	13
1	0	0	1	10.75
1	0	0	1	16.166666
1	0	0	1	15.666667
0	1	0	1	12.666667
1	1	2	1	11.833333
1	0	0	1	14.666667
1	0	0	1	9.5
0	0	0	1	16.583334
1	1	3	1	17.666666
1	1	0	1	13.833333
0	0	0	1	11.666667
1	0	0	1	16
1	1	0	1	9
1	0	0	1	13.75
0	0	0	1	17.416666
1	1	3	1	16.333334
1	0	0	1	17.5
1	1	3	1	13
1	0	0	1	10.583333
0	0	0	1	13.333333
0	1	0	1	11.583333
1	0	0	1	16.916666
1	1	0	1	17.916666
1	0	0	1	9.416667
1	0	0	1	12.083333
1	1	3	1	17.5
[truncated: 3,541 more rows]
